# Supplementary material for: Detection of Vaccine-Derived Spike Protein Associated with Immune Cell Infiltration in the Heart and Liver: A Report of Two Cases
Source: Cells. 2026 May 26;15(11):978. doi: 10.3390/cells15110978 (PMC13256085; doi:10.3390/cells15110978)
Supplement: Supplementary file 1 [file cells-15-00978-s001.zip]

Archive with 1 entries (1 files):
- cells-4241764-supplementary.pdf
